# Supplementary material for: Origami-Inspired Vacuum-Actuated Foldable Actuator Enabled Biomimetic Worm-like Soft Crawling Robot
Source: Biomimetics (Basel). 2024 Sep 6;9(9):541. doi: 10.3390/biomimetics9090541 (PMC11430112; doi:10.3390/biomimetics9090541)
Supplement: Supplementary file 1 [file biomimetics-09-00541-s001.zip]

Archive with 2 entries (1 files):
- Supplementary Movie/
- Supplementary Movie/Supplementary Movie.mp4
